# Supplementary material for: Quantitative Mass Spectrometry Analysis of PD-L1 Protein Expression, N-glycosylation and Expression Stoichiometry with PD-1 and PD-L2 in Human Melanoma
Source: Mol Cell Proteomics. 2017 May 25;16(10):1705–17. doi: 10.1074/mcp.RA117.000037 (PMC5629259; doi:10.1074/mcp.RA117.000037)
Supplement: Supplemental Data [file supp_RA117.000037_4581_1_supp_1263_zq7zzf.xlsx]

## Sheet: Table S1
Table S1. Clinical data for melanoma specimens
Identifier	Run order	Tx	IMMUNE RESPONSE	Age	Gender	Stage	LDH	Intervening RX?	Number Prior Rx	Prior Rx1	Prior Rx2	Prior Rx 3	Prior Rx notes	Genotype	Bx or rsxn	Site	Site response	Site response	Progression-free survival (days)	Progression-free? (1=yes, 0=no)	Overall survival (days)	Alive? (1=yes, 0=no)
B1	1	IPI	PD	50	F	M1a	182	No	0					BRAF V600E	RSXN	Leg (skin)	N/A	N/A	85.1667	0	1479.26	1
B2	2	PD1	PD	27	F	M1b	103	No	0					WT (BRAF fusion)	RSXN	Axillary LN	N/A	N/A	40.5556	0	226.097	0
B4	5	IPI	PD	53	F	M1c	269	CT-011	3	Biochemo	Carbo/taxol	Sutent		KIT 559D	RSXN	Small bowel	N/A	N/A	91.25	0	91.25	0
B5	7	IPI	PD	47	M	M1c	380		0					WT	RSXN	Cervial LN	N/A	N/A	148.028	0	366.014	0
B7	3	PD1	CR	46	M	M1b	133	No	0					WT	RSXN	Lung	N/A	N/A	1551.25	1	1551.25	1
B8	6	IPI	PR	75	M	M1b	102		0					NRAS Q61K	RSXN	Arm (skin)	N/A	N/A	1674.94	1	1674.94	1
B9	10	IPI	PD	58	F	M1c	607	0	0				GNA11 Q209L	N	Bx	Breast (skin)	No	No	42	0	78	0
B10	11	IPI	PD	73	F	M1c	173	No	0					WT	RSXN	Bladder	N/A	N/A	21.2917	0	207.847	0
B11	13	IPI	PD	53	M	M1b	173		0					WT	RSXN	Axillary LN	N/A	N/A	75.0278	0	141.944	0
B12	14	IPI	PD	67	M	M1c	163		0					NRAS Q61H	RSXN	Lung	N/A	N/A	25.3472	0	25.3472	0
B13	16	IPI	RELAPSE	62	M	M1c	177		0					WT	RSXN	Small bowel	N/A	N/A	610.361	0	2836.86	1
B14	9	IPI	PR	56	M	M1c	120		2	TMZ	Ipilumumab			BRAF V600E	RSXN	Small bowel	N/A	N/A	335.597	0	2114.97	1
B17	17	PD1	PD	39	M	M1c	203	IL-2	1	IL-2				GNA11 Q209	Bx	Lung	No	No	94.2917	0	217.986	0
B20	24	PD1	PR	55	M	M1a	237	No	0						RSXN	Back (skin)	N/A	N/A	936.833	1	936.833	1
B21	19	PD1	MR	32	F	M1c	236	Dabrafenib	3	Dab + tram	Ipilimumab	Dabrafenib		BRAF V600E	RSXN	Back (skin)	N/A	N/A	84.1528	0	297.069	0
B22	20	PD1	MR	74	F	M1b	243	Ipilimumab	1	Ipilimumab				WT	RSXN	Lung	N/A	N/A	73	0	503.903	0
B23	22	PD1	PD	68	M	M1c	201		1	Ipilimumab				WT	RSXN	Spleen	N/A	N/A	42.5833	0	155.125	0
B24	27	PD1	PR	62	M	M1c	285	Brief adjuvant interferon	0					NRAS Q61K	RSXN	Axillary LN	N/A	N/A	896.278	1	896.278	1
B25	23	PD1	RELAPSE	36	M	M1c			0					NRAS Q61R	RSXN	Lung			526.208	0	1793.57	1
B26	25	PD1	PD	47	M	M1c	184		1	Dab + tram				BRAF V600E	RSXN	Jejunum	N/A	N/A	85.1667	0	946.972	1
B28	28	IPI	PD	53	F	M1c	173		0					NRAS Q61R	RSXN	Skin (leg)	N	N	93.2778	0	245.361	0
B29	29	PD1	PR	46	F	M1b	131		0					WT	Bx	Subraclavicular mass	Yes	Yes	1366.72	1	1366.72	1
Guide to information by column
Column	Description
A	Laboratory sample ID (not patient identifying)
B	PRM analysis run order
C	Immune checkpoint treatment; IPI, ipilumumab; PD1, pembrolizumab or nivolumab
D	Immune response; PD, progressive disease; MR, mixed response (considered non-responding); PR, partial response; CR, complete response
E	Age
F	Gender
G	Disease stage
H	LDH
I	Intervening treatment
J	Number of prior treatments
K	First prior treatment
L	Second prior treatment
M	Third prior treatment
N	Prior treatment notes
O	Genotype
P	Biopsy or resection
Q	Site sampled

## Sheet: Table S2
Table S2. Parameters for targeted MS analyses
protein	bRPLC fraction	target peptide	SID std	LRP std	precursor m/z	CS [z]	NCE	MS/MS transitions, m/z
PD-L1	F5	VNAPYNK (light)			403.214	2	27	y2 (261.1557), y4 (521.2718), y5 (592.3089)
PD-L1	F5	VNAPYNK (heavy)	x	x	407.221	2	27	y2 (269.1697), y4 (529.2858), y5 (600.3229)
HAVCR2 (TIM3)	F5	LANDLR (light)			351.201	2	27	y3 403.2300(), y4 (517.2729), y5 (588.3100)
PD-L1	F6	LQDAGVYR (light)			461.243	2	27	y4 (494.2722), y5 (565.3093), y 6(680.3362)
PD-L1	F6	LQDAGVYR (heavy)	x	x	466.247	2	27	y4 (504.2802), y5 (575.3173), y6 (690.3442)
LAG3	F6	LPAGVGTR (light)			385.73	2	27	y4 (432.2565), y6 (560.3151), y7 (657.3678)
CD40	F6	YC[+57]DPNLGLR (light)			554.266	2	20	y5 (572.3515), y7 (784.4312), y8 (944.4404)
PD-1	F7	LAAFPEDR (light)			459.738	2	27	y4 (516.2413), y6 (734.3468), y7 (805.3839)
PD-1	F7	LAAFPEDR (heavy)	x		464.742	2	27	y4 (526.2493), y6 (744.3548), y7 (815.3919)
C10orf54 (VISTA)	F8	HPLSYVAQR (light)			535.791	2	20	y5 (636.3464), y7 (836.4625), y8 (933.5152)
CD3G	F8	WNLGSNAK (heavy)		x	449.237	2	20	y5 (484.2603), y6 (597.3444), y7 (711.3873)
PD-L2	F9,10,11*	TPEGLYQVTSVLR (light)			731.899	2	27	y7 (802.4781), y8 (965.5415), y10 (1135.6470)	*these 3 fractions were combined for PRM analysis
PD-L2	F9,10,11*	TPEGLYQVTSVLR (heavy)	x		736.903	2	27	y7 (812.4861), y8 (975.5495), y10 (1145.6550)	*these 3 fractions were combined for PRM analysis
IDO1	F9,10,11*	YILIPASQQPK (light)			629.364	2	20	y7 (755.4046), y8 (868.4887), y9 (981.5728)	*these 3 fractions were combined for PRM analysis
CD4	F9,10,11*	ILGNQGSFLTK (heavy)		x	593.34	2	20	y6 (660.3805), y9 (959.5034), y10 (1072.5875)	*these 3 fractions were combined for PRM analysis
PD-L1	F12	LFNVTSTLR (light)			525.801	2	20	y5 (577.3304), y6 (676.3988), y7 (790.4417)
PD-L1	F12	LFNVTSTLR (heavy)	x		530.805	2	20	y5 (587.3384), y6 (686.4068), y7 (800.4497)
PD-L1	F12	LFDVTSTLR (light)			526.293	2	20	y5 (577.3304), y6 (676.3988), y7 (791.4258)
PD-L1	F12	LFDVTSTLR (heavy)	x		531.297	2	20	y5 (587.3384), y6 (686.4068), y7 (801.4338)
PDL1-Glyc	F12	LFN(glyco)VTSTLR			1134.01	2	27	1253.672 (major fragment for all glycoforms)	all glycoforms found in Fraction 12

## Sheet: Table S3
Table S3. Reproducibility of process replicate measurements
	PDL1-VNA	PDL1-LQD	PDL2-TPE	PD1-LAA
R1	0.435	0.744	1.9	0.0342
R2	0.415	0.732	1.95	0.0451
R3	0.387	0.69	1.57	0.0565
R4	0.377	0.795	2.03	0.0489
mean	0.4035	0.74025	1.8625	0.046175
SD	0.0264512	0.0432233	0.202217	0.00928417
CV	0.0655544	0.0583901	0.108573	0.201065
LOD	0.00353618	0.0117739	0.00798208	0.00895178
LOQ	0.0106085	0.0353216	0.0239462	0.0268553
Four process replicates R1, R2, R3 and R4
Units are fmol/microgram protein

## Sheet: Table S4
Table S4. Histologic characterization of cell types and PD-L1 IHC staining
Ayers Identifer	% Tumor cells/whole section	% PD-L1+ Tumor cells	% lymphocytes/whole section	% PD-L1+ lymphocytes (histiocytes)	% other cells/whole section	% PD-L1+ other cells	% PD-L1+ total section	Other cell types PD-L1 +	Site	Notes
B1	2	0	85	30	13	40	30.7	histiocytes and dentritic cells	Lymph node	Lymph node with metastasis: Histiocytes express PD-L1 around the metastasis and in all lymph node.
B2	65	0	30	25	5	0	7.5	histiocytes and dentritic cells	Lymph node	Lymph node metastasis
B4	70	0	9	5	19	10	2.4	hystiocytes and peripheral nerves and ganglion cells	Small intestine	Small intestine mestastasis: tumor with extensive necrosis. Normal intestines histiocytes and ganglion (nervous) cells express PD-L1
B5	40	5	6	30	54	2	4.9	skeletal muscle	Skin	Primary tumor (Skin)
B7	25	0	18	0	53	10	5.3	alveolar macrophages	Lung	Lung mestastasis
B8	40	0	4	0	56	20	11.2	skeletal muscle	Skin	Primary tumor (Skin). Tumor consisting of spindle cells negative for PD-L1
B9	90	0	6	0	4	0	0		Soft tissue (orbit)	Pleomorphic tumor. Almost no inmune response.
B10	86	60	12	10	2	0	52.8		Bladder	Pleomorphic tumor
B11	85	25	15	15	0	0	23.5		Lymph node	Spindely tumor
B12	68	30	10	5	22	5	22	alveolar macrophages	Lung	Lung metastasis. Tumor with necorisis.
B13	65	0	18	20	17	35	9.6	intestinal epithelial cells , immune (histiocytes/dendritic) cells and peripheral nerves and ganglion cells	Small intestine	Small intestine mestastasis. Pleomorphic tumor. Normal intestines histiocytes and ganglion (nervous) cells express PD-L1
B14	73	0	18	10	9	15	3.2	immune (histiocytes/dendritic) cells and peripheral nerves and ganglion cells	Small intestine	Small intestine mestastasis. Normal intestines histiocytes and ganglion (nervous) cells express PD-L1
B17	10	0	8	0	82	0	0		Lung	Lung metastasis: spindly tumor
B20	97	20	2	15	1	0	19.7		Soft tissue	Epithelioid tumor
B21	9	0	0	0	91	0	0		Skin	Primary tumor (skin)
B22	30	70	15	0	55	10	26.5	alveolar macrophages	Lung	Lung metastasis. Tumor cells are very pleomorphic.
B23	50	0	17	30	33	15	10.1	immune (histiocytes/dendritic) cells and salivary epithelial	Pancreas	Salivary gland next to tumor.
B24	50	0	6	5	44	0	0.3	immune (histiocytes/dendritic) cells	Skin	Primary tumor (skin). Tumor necrosis.
B25	70	5	20	70	10	0	17.5		Soft tissue (mediastinum)	Tumor with necrosis
B26	NA*	NA	NA	NA	NA	NA	NA		Soft tissue (pericolonic)	Epithelioid tumor
B28	25	0	6	2	69	0	0.1		Skin	Primary tumor (skin)
B29	85	70	12	10	3	0	60.7		Lymph node	Spindely tumor
*There was insufficient material for IHC analysis of sample B26

## Sheet: Table S5
Table S5. Peak areas and area ratios for PRM analyses of PD-1, PD-L1 and PD-L2 peptides
Protein Name	Peptide Modified Sequence	B1 areas	B1 ratios	B2 areas	B2 ratios	B4 areas	B4 ratios	B5 areas	B5 ratios	B7 areas	B7 ratios	B8 areas	B8 ratios	B9 areas	B9 ratios	B10 areas	B10 ratios	B11 areas	B11 ratios	B12 areas	B12 ratios	B13 areas	B13 ratios	B14 areas	B14 ratios	B17 areas	B17 ratios	B20 areas	B20 ratios	B21 areas	B21 ratios	B22 areas	B22 ratios	B23 areas	B23 ratios	B24 areas	B24 ratios	B25 areas	B25 ratios	B26 areas	B26 ratios	B28 areas	B28 ratios	B29 areas	B29 ratios
PD-L1	VNAPYNK	1813812	0.0310171	2475418	0.0404632	509151	0.0156685	872638	0.0274099	1706941	0.0359099	258809	0.00722736	1168464	0.015975	8712696	0.160033	4850135	0.102307	4132059	0.101914	732042	0.0172233	13955974	0.32399	2617932	0.0507857	1764805	0.0480836	373652	0.0103185	3492029	0.0851086	1371874	0.0336925	507580	0.0153918	1904713	0.043928	915722	0.0235122	569696	0.0150922	3840421	0.102423
PD-L1	VNAPYNK (h)	58477828		61177040		32495180		31836612		47534008		35809604		73143120		54443024		47407604		40544720		42503016		43075348		51548560		36702848		36211692		41030288		40717448		32977242		43359900		38946680		37747744		37495848
PD-L1	LQDAGVYR	2185024	0.0307753	2771592	0.0352486	1599766	0.0240816	1798635	0.0279743	2237850	0.0335525	487660	0.00764306	2496078	0.022129	15585502	0.261332	8829529	0.160737	8528419	0.166645	1681636	0.0275658	19334772	0.3433	4364345	0.0692096	2817575	0.0575753	1264119	0.0186468	7553953	0.161292	2570446	0.0476972	831985	0.0151438	3101998	0.0527178	986431	0.0207697	956309	0.0149819	9281247	0.164599
PD-L1	LQDAGVYR (h)	70999232		78629888		66431036		64296060		66697028		63804320		112796672		59638812		54931656		51177196		61004324		56320376		63059780		48937224		67792920		46834100		53890904		54938888		58841528		47493676		63831084		56387060
PD-L2	TPEGLYQVTSVLR	354090	0.0310815	116493	0.0108438	63938	0.0106768	42570	0.0118519	38006	0.0149789	3657	0.000729768	0	0	50591	0.0185332	716397	0.076702	1228607	0.423389	230259	0.0229649	59398	0.00720927	14686	0.00754619	79615	0.0080624	0	0	434641	0.0937643	88681	0.0175991	38594	0.0122196	48687	0.0163082	21321	0.00383708	0	0	1268032	0.153873
PD-L2	TPEGLYQVTSVLR (h)	11392316		10742790		5988485		3591842		2537307		5011183		3956365		2729754		9340010		2901840		10026546		8239115		1946147		9874855		1869473		4635463		5038940		3158371		2985433		5556562		866104		8240775
PD-1	LAAFPEDR	1308791	0.0271756	330604	0.00582318	340670	0.00680204	153629	0.00314302	370283	0.00761142	0	0	0	0	561546	0.0143061	1844424	0.034045	334673	0.00779334	289273	0.00558635	84247	0.00252105	0	0	66667	0.00170699	34068	0.000994784	394005	0.0105738	58596	0.00299372	29620	0.000881872	159840	0.00641327	24611	0.00103324	16955	0.000419484	269060	0.00879347
PD-1	LAAFPEDR (h)	48160508		56773792		50083496		48879432		48648328		30752846		71219368		39252160		54175992		42943488		51782068		33417448		34593828		39055228		34246632		37262260		19572992		33587640		24923320		23819316		40418684		30597714

## Sheet: Table S6
Table S6. Conversion of peak area ratios to measured amounts for PD-1, PD-L1 and PD-L2 peptides
Part A. Peak area ratios (see Table S5)
Protein Name	Peptide Modified Sequence	B1	B2	B4	B5	B7	B8	B9	B10	B11	B12	B13	B14	B17	B20	B21	B22	B23	B24	B25	B26	B28	B29
PD-L1	VNAPYNK	0.0310171	0.0404632	0.0156685	0.0274099	0.0359099	0.00722736	0.015975	0.160033	0.102307	0.101914	0.0172233	0.32399	0.0507857	0.0480836	0.0103185	0.0851086	0.0336925	0.0153918	0.043928	0.0235122	0.0150922	0.102423
PD-L1	LQDAGVYR	0.0307753	0.0352486	0.0240816	0.0279743	0.0335525	0.00764306	0.022129	0.261332	0.160737	0.166645	0.0275658	0.3433	0.0692096	0.0575753	0.0186468	0.161292	0.0476972	0.0151438	0.0527178	0.0207697	0.0149819	0.164599
PD-L2	TPEGLYQVTSVLR	0.0310815	0.0108438	0.0106768	0.0118519	0.0149789	0.000729768	0	0.0185332	0.076702	0.423389	0.0229649	0.00720927	0.00754619	0.0080624	0	0.0937643	0.0175991	0.0122196	0.0163082	0.00383708	0	0.153873
PD-1	LAAFPEDR	0.0271756	0.00582318	0.00680204	0.00314302	0.00761142	0	0	0.0143061	0.034045	0.00779334	0.00558635	0.00252105	0	0.00170699	0.000994784	0.0105738	0.00299372	0.000881872	0.00641327	0.00103324	0.000419484	0.00879347											peptide	transition.id	LOD	LOQ
																																		GTIHGEEVEQEK	3.b7.1	0.00119602	0.00358806
																																		NIIQFVHGEEDLK	3.y11.2	0.0768185	0.230455
Part B. Calculated amount per sample volume (fmol/microliter; from calibration curve)																																		SLWDQGNFPLIIK, SLWDQGNFPLIIK	2.y10.1, 2.y8.1	0, 0	0, 0
Protein Name	Peptide Modified Sequence	B1	B2	B4	B5	B7	B8	B9	B10	B11	B12	B13	B14	B17	B20	B21	B22	B23	B24	B25	B26	B28	B29	LLOQ										TPEGLYQVTSVLR	2.y10.1	0.00446996	0.0134099
PD-L1	VNAPYNK	0.0760372	0.0996524	0.0376657	0.0670192	0.0882692	0.0165629	0.0384321	0.398578	0.254262	0.253279	0.0415527	0.808469	0.125459	0.118703	0.0242908	0.211266	0.0827258	0.036974	0.108314	0.057275	0.0362249	0.254551	0.00594078
PD-L1	LQDAGVYR	0.0727823	0.0839654	0.056048	0.0657796	0.0797251	0.0149516	0.0511665	0.649173	0.397686	0.412456	0.0647586	0.854093	0.168868	0.139782	0.0424609	0.399073	0.115087	0.0337035	0.127639	0.0477683	0.0332986	0.407341	0.0197801
PD-L2	TPEGLYQVTSVLR	0.0840722	0.0334781	0.0330606	0.0359982	0.0438157	0.00819297	0.00636855	0.0527015	0.198123	1.06484	0.0637809	0.0243917	0.025234	0.0265245	0.00636855	0.240779	0.0503664	0.0369175	0.047139	0.0159613	0.00636855	0.391051	0.0134099
PD-1	LAAFPEDR	0.067939	0.0145579	0.0170051	0.00785755	0.0190286	0	0	0.0357653	0.0851126	0.0194833	0.0139659	0.00630262	0	0.00426748	0.00248696	0.0264346	0.00748429	0.00220468	0.0160332	0.00258309	0.00104871	0.0219837	0.015039
Part C. Calculated amount in fmol/microgram protein in sample
Protein Name	Peptide Modified Sequence	B1	B2	B4	B5	B7	B8	B9	B10	B11	B12	B13	B14	B17	B20	B21	B22	B23	B24	B25	B26	B28	B29	LLOQ
PD-L1	VNAPYNK	0.135781	0.177951	0.0672602	0.119677	0.157624	0.0295766	0.0686287	0.711746	0.45404	0.452283	0.0742013	1.44369	0.224034	0.21197	0.0433765	0.37726	0.147725	0.0660251	0.193419	0.102277	0.0646874	0.454555	0.0106085
PD-L1	LQDAGVYR	0.129968	0.149938	0.100086	0.117464	0.142366	0.0266993	0.0913687	1.15924	0.710153	0.736529	0.11564	1.52517	0.30155	0.249611	0.075823	0.712631	0.205512	0.0601849	0.227926	0.0853005	0.0594619	0.727395	0.0353216
PD-L2	TPEGLYQVTSVLR	0.150129	0.0597824	0.0590368	0.0642825	0.0782424	0.0146303	0.0113724	0.0941098	0.353792	1.9015	0.113894	0.0435566	0.0450608	0.0473652	0.0113724	0.429963	0.08994	0.0659241	0.0841768	0.0285022	0.0113724	0.698305	0.0239462
PD-1	LAAFPEDR	0.12132	0.0259963	0.0303663	0.0140313	0.0339796	0	0	0.0638666	0.151987	0.0347917	0.0249391	0.0112547	0	0.0076205	0.004441	0.0472046	0.0133648	0.00393693	0.0286307	0.00461267	0.0018727	0.0392566	0.0268553

## Sheet: Table S7
Table S7. Ratio calculations for PD-1, PD-L1 and PD-L2 comparisons
Note: for measured values below LLOQ, the LLOQ value is given in red and the ratio is labeled "NA"
PD-L1/PD-1
Protein Name	Peptide Sequence	B1	B2	B4	B5	B7	B8	B9	B10	B11	B12	B13	B14	B17	B20	B21	B22	B23	B24	B25	B26	B28	B29	LOQ
PD-L1	LQDAGVYR	0.129968	0.149938	0.100086	0.117464	0.142366	0.0266993	0.0913687	1.15924	0.710153	0.736529	0.1156	1.52517	0.30155	0.249611	0.075823	0.712631	0.205512	0.0601849	0.227926	0.0853005	0.0594619	0.727395	0.0353216
PD-1	LAAFPEDR	0.12132	0.0259963	0.0303663	0.0140313	0.0339796	0	0	0.0638666	0.151987	0.0347917	0.0249391	0.0112547	0	0.0076205	0.004441	0.0472046	0.0133648	0.00393693	0.0286307	0.00461267	0.0018727	0.0392566	0.0268553
Ratio		1.07129	NA	3.29595	NA	4.18976	NA	NA	18.1509	4.67246	21.1697	NA	NA	NA	NA	NA	15.0966	NA	NA	7.9609	NA	NA	18.5293
PD-L2/PD-1
Protein Name	Peptide Sequence	B1	B2	B4	B5	B7	B8	B9	B10	B11	B12	B13	B14	B17	B20	B21	B22	B23	B24	B25	B26	B28	B29	LOQ
PD-L2	TPEGLYQVTSVLR	0.150129	0.0597824	0.0590368	0.0642825	0.0782424	0.0146303	0.0113724	0.0941098	0.353792	1.9015	0.113894	0.0435566	0.0450608	0.0473652	0.0113724	0.429963	0.08994	0.0659241	0.0841768	0.0285022	0.0113724	0.698305	0.0239462
PD-1	LAAFPEDR	0.12132	0.0259963	0.0303663	0.027	0.0339796	0	0	0.0638666	0.151987	0.0347917	0.0249391	0.0112547	0	0.0076205	0.004441	0.0472046	0.0133648	0.00393693	0.0286307	0.00461267	0.0018727	0.0392566	0.0268553
Ratio		1.23747	NA	1.94416	NA	2.30263	NA	NA	1.47354	2.32778	54.6539	NA	NA	NA	NA	NA	9.1085	NA	NA	2.94009	NA	NA	17.7882
PD-L2/PD-L1
Protein Name	Peptide Sequence	B1	B2	B4	B5	B7	B8	B9	B10	B11	B12	B13	B14	B17	B20	B21	B22	B23	B24	B25	B26	B28	B29	LOQ
PD-L2	TPEGLYQVTSVLR	0.150129	0.0597824	0.0590368	0.0642825	0.0782424	0.0146303	0.0113724	0.0941098	0.353792	1.9015	0.113894	0.0435566	0.0450608	0.0473652	0.0113724	0.429963	0.08994	0.0659241	0.0841768	0.0285022	0.0113724	0.698305	0.0239462
PD-L1	LQDAGVYR	0.129968	0.149938	0.100086	0.117464	0.142366	0.0266993	0.0913687	1.15924	0.710153	0.736529	0.1156	1.52517	0.30155	0.249611	0.075823	0.712631	0.205512	0.0601849	0.227926	0.0853005	0.0594619	0.727395	0.0353216
Ratio		1.15512	0.398713	0.589863	0.547254	0.549585	NA	NA	0.0811825	0.498191	2.58171	0.985246	0.0285586	0.14943	0.189756	NA	0.603346	0.437638	1.09536	0.369316	0.334139	NA	0.960008

## Sheet: Table S8
Table S8. Calculation of relative abundance of PD-L1 N192 glycans
				[units] = peak area
	Glycan identification	precursor m/z [M+2H]2+	product m/z	B1	B2	B4	B5	B7	B8	B9	B10	B11	B12	B13	B14	B17	B20	B21	B22	B23	B24	B25	B26	B28	B29
	(Hex2) + (Man3)(GlcNAc2)	1134.01	1253.68	46532	23548	2333	4401	54835	6086	51127	114901	56628	30805	3320	3449449	132055	57730	27137	290084	39096	10930	186521	47170	61497	515228
	(Hex3) + (Man3)(GlcNAc2)	1215.04	1253.68	10353	686	0	11080	25442	0	22679	87411	43436	40769	2674	796649	34625	3623	9166	32690	2272	0	80245	11548	19838	166500
	(Hex4) + (Man3)(GlcNAc2)	1296.07	1253.68	30829	44225	4708	47944	52611	3017	37386	150227	98963	116312	23130	2014969	79733	31565	11428	79258	30602	6787	169422	31768	31971	219432
	(Hex5) + (Man3)(GlcNAc2)	1377.09	1253.68	0	0	0	0	0	0	7680	3064	7058	0	0	260684	0	1585	0	1560	0	0	6696	0	1629	5493
	(Hex6) + (Man3)(GlcNAc2)	1458.12	1253.68	1865	1689	0	0	1692	0	0	1782	1086	2634	0	301309	5266	0	0	7231	0	0	5149	2996	1342	12547
				[units] = fmol/ug protein
	PD-L1 peptide sequence	Code		B1	B2	B4	B5	B7	B8	B9	B10	B11	B12	B13	B14	B17	B20	B21	B22	B23	B24	B25	B26	B28	B29	LOQ
	LQDAGVYR	LQ		0.135781	0.177951	0.0672602	0.119677	0.157624	0.0295766	0.0686287	0.711746	0.45404	0.452283	0.0742013	1.44369	0.224034	0.21197	0.0433765	0.37726	0.147725	0.0660251	0.193419	0.102277	0.0646874	0.454555	0.0106085
	VNAPYNK	VN		0.129968	0.149938	0.100086	0.117464	0.142366	0.0266993	0.0913687	1.15924	0.710153	0.736529	1.09587	1.52517	0.30155	0.249611	0.075823	0.712631	0.205512	0.0601849	0.227926	0.0853005	0.0594619	0.727395	0.0353216
				[units] = glycopeptide area/PD-L1 (fmol/ug protein)
	Glycopeptide/PDL1 ratio			B1	B2	B4	B5	B7	B8	B9	B10	B11	B12	B13	B14	B17	B20	B21	B22	B23	B24	B25	B26	B28	B29
	(Hex2) + (Man3)(GlcNAc2)			342700	132329	34686.2	36773.9	347886	205771	744980	161435	124720	68110	44743.2	2.38932e+06	589443	272349	625616	768922	264655	165543	964338	461200	950680	1.13348e+06
	(Hex3) + (Man3)(GlcNAc2)			76248	3855	0	92582.4	161410	0	330460	122812	95665.6	90140.5	36037.1	551813	154553	17092	211313	86651	15380	0	414877	112909	306675	366292
	(Hex4) + (Man3)(GlcNAc2)			227050	248524	69996.8	400611	333776	102006	544758	211068	217961	257166	311720	1.3957e+06	355897	148912	263461	210088	207156	102794	875934	310608	494239	482740
	(Hex5) + (Man3)(GlcNAc2)			0	0	0	0	0	0	111907	4304.91	15544.9	0	0	180567	0	7477.46	0	4135.07	0	0	34619.2	0	25182.7	12084.3
	(Hex6) + (Man3)(GlcNAc2)			13735.4	9491.39	0	0	10734.4	0	0	2503.7	2391.86	5823.79	0	208707	23505.4	0	0	19167.1	0	0	26621	29293.1	20745.9	27602.8

## Sheet: Table S9
Table S9. Peak areas for IDO1, LAG3, HAVCR2, C10orf54 and CD40 peptides and corresponding LRP standards, listed by bRPLC fraction
Protein Name	Peptide Modified Sequence	B1_F4	B1_F5	B1_F6	B1_F7	B1_F8	B1_F9	B1 ratio	B2_F4	B2_F5	B2_F6	B2_F7	B2_F8	B2_F9	B2 ratio	B4_F4	B4_F5	B4_F6	B4_F7	B4_F8	B4_F9	B4 ratio	B5_F4	B5_F5	B5_F6	B5_F7	B5_F8	B5_F9	B5 ratio	B7_F4	B7_F5	B7_F6	B7_F7	B7_F8	B7_F9	B7 ratio	B8_F4	B8_F5	B8_F6	B8_F7	B8_F8	B8_F9	B8 ratio	B9_F4	B9_F5	B9_F6	B9_F7	B9_F8	B9_F9
LAG3	LPAGVGTR	#N/A	#N/A	2551438	#N/A	#N/A	#N/A	0.0359361	#N/A	#N/A	1180215	#N/A	#N/A	#N/A	0.0150098	#N/A	#N/A	1874230	2381640	#N/A	#N/A	0.0282132	#N/A	#N/A	5985079	2951831	#N/A	#N/A	0.0930862	#N/A	#N/A	8167916	3936029	#N/A	#N/A	0.122463	#N/A	#N/A	617142	#N/A	#N/A	#N/A	0.00967242	#N/A	#N/A	705442	#N/A	#N/A	#N/A
PD-L1	LQDAGVYR (heavy, LRP std)	#N/A	#N/A	70999232	#N/A	#N/A	#N/A		#N/A	#N/A	78629888	#N/A	#N/A	#N/A		#N/A	#N/A	66431036	#N/A	#N/A	#N/A		#N/A	#N/A	64296060	#N/A	#N/A	#N/A		#N/A	#N/A	66697028	#N/A	#N/A	#N/A		#N/A	#N/A	63804320	#N/A	#N/A	#N/A		#N/A	#N/A	112796672	#N/A	#N/A	#N/A
CD40	YC[+57]DPNLGLR	#N/A	#N/A	272671	10441640	#N/A	#N/A	0.216809	#N/A	#N/A	317508	13755508	#N/A	#N/A	0.242286	#N/A	#N/A	#N/A	8265678	#N/A	#N/A	0.165038	#N/A	#N/A	#N/A	1113426	#N/A	#N/A	0.022779	#N/A	#N/A	#N/A	5249541	#N/A	#N/A	0.107908	#N/A	#N/A	#N/A	653310	#N/A	#N/A	0.0212439	#N/A	#N/A	#N/A	1308257	#N/A	#N/A
PD-1	LAAFPEDR (heavy, LRP std)	#N/A	#N/A	#N/A	48160508	#N/A	#N/A		#N/A	#N/A	#N/A	56773792	#N/A	#N/A		#N/A	#N/A	#N/A	50083496	#N/A	#N/A		#N/A	#N/A	#N/A	48879432	#N/A	#N/A		#N/A	#N/A	#N/A	48648328	#N/A	#N/A		#N/A	#N/A	#N/A	30752846	#N/A	#N/A		#N/A	#N/A	#N/A	71219368	#N/A	#N/A
IDO1	YILIPASQQPK	#N/A	#N/A	#N/A	#N/A	#N/A	11915029	0.0706527	#N/A	#N/A	#N/A	#N/A	#N/A	8143992	0.0604413	#N/A	#N/A	#N/A	#N/A	#N/A	5416668	0.0408512	#N/A	#N/A	#N/A	#N/A	#N/A	3184880	0.023233	#N/A	#N/A	#N/A	#N/A	#N/A	17296634	0.130794	#N/A	#N/A	#N/A	#N/A	#N/A	#N/A	#N/A	#N/A	#N/A	#N/A	#N/A	#N/A	194687
CD4	ILGNQGSFLTK (heavy, LRP std)	#N/A	#N/A	#N/A	#N/A	#N/A	168642192		#N/A	#N/A	#N/A	#N/A	#N/A	134742224		#N/A	#N/A	#N/A	#N/A	#N/A	132595176		#N/A	#N/A	#N/A	#N/A	#N/A	137084224		#N/A	#N/A	#N/A	#N/A	#N/A	132242904		#N/A	#N/A	#N/A	#N/A	#N/A	114157600		#N/A	#N/A	#N/A	#N/A	#N/A	170798640
C10orf54 (VISTA)	HPLSYVAQR	#N/A	#N/A	#N/A	#N/A	36072476	10077643	0.373988	#N/A	#N/A	#N/A	#N/A	18258966	4422054	0.159593	#N/A	#N/A	#N/A	#N/A	17853508	3175893	0.211959	#N/A	#N/A	#N/A	#N/A	6900468	940828	0.0706584	#N/A	#N/A	#N/A	#N/A	15611610	3154775	0.174297	#N/A	#N/A	#N/A	#N/A	3288221	817990	0.0428293	#N/A	#N/A	#N/A	#N/A	1625827	550340
CD3G	WNLGSNAK (heavy, LRP std)	#N/A	#N/A	#N/A	#N/A	96453616	#N/A		#N/A	#N/A	#N/A	#N/A	114409408	#N/A		#N/A	#N/A	#N/A	#N/A	84230952	#N/A		#N/A	#N/A	#N/A	#N/A	97659624	#N/A		#N/A	#N/A	#N/A	#N/A	89569120	#N/A		#N/A	#N/A	#N/A	#N/A	76775072	#N/A		#N/A	#N/A	#N/A	#N/A	128294224	#N/A
TIM-3	LANDLR	#N/A	121449896	#N/A	#N/A	#N/A	#N/A	2.07685	#N/A	13565443	#N/A	#N/A	#N/A	#N/A	0.221741	#N/A	351544384	#N/A	#N/A	#N/A	#N/A	10.8184	#N/A	46782208	#N/A	#N/A	#N/A	#N/A	1.46945	#N/A	95710136	#N/A	#N/A	#N/A	#N/A	2.01351	#N/A	#N/A	#N/A	#N/A	#N/A	#N/A	#N/A	#N/A	104585712	#N/A	#N/A	#N/A	#N/A
PD1L1	VNAPYNK (heavy, LRP std)	#N/A	58477828	#N/A	#N/A	#N/A	#N/A		#N/A	61177040	#N/A	#N/A	#N/A	#N/A		#N/A	32495180	#N/A	#N/A	#N/A	#N/A		#N/A	31836612	#N/A	#N/A	#N/A	#N/A		#N/A	47534008	#N/A	#N/A	#N/A	#N/A		#N/A	35809604	#N/A	#N/A	#N/A	#N/A		#N/A	73143120	#N/A	#N/A	#N/A	#N/A
[truncated: 106 more columns]

## Sheet: Table S10
Table S10. LRP normalized ratios for IDO1, LAG3, HAVCR2 (TIM-3), C10orf54 (VISTA) and CD40
Protein	Peptide Sequence	B1	B2	B4	B5	B7	B8	B9	B10	B11	B12	B13	B14	B17	B20	B21	B22	B23	B24	B25	B26	B28	B29
IDO1	YILIPASQQPK	0.0706527	0.0604413	0.0408512	0.023233	0.130794	0	0.00113986	0.101055	0.592262	0	0.100514	0.0162911	0.0262596	0	0	0.100819	0.0642804	0	0.110214	0.0129715	0.0120318	0.283169
LAG3	LPAGVGTR	0.0359361	0.0150098	0.0282132	0.0930862	0.122463	0.00967242	0.0062541	0.224212	0.0809037	0.41357	0.0343077	0.0204065	0.0103296	0	0.00677388	0.0843234	0.0742588	0.01402	0.360646	0.0197612	0.0032451	0.10278
CD40	YC[+57]DPNLGLR	0.216809	0.242286	0.165038	0.022779	0.107908	0.0212439	0.0183694	0.141005	0.237837	0.324056	0.13315	0.0804978	0.0521435	0.0900392	0	0.102128	0.167807	0.0465063	0.333268	0.0799253	0	0.264104
HAVCR2 (TIM-3)	LANDLR	2.07685	0.221741	10.8184	1.46945	2.01351	0	1.42988	0.335862	0	0.490226	0.913581	3.85103	1.48237	0.572512	0.979813	7.29502	3.0139	4.85308	0.343855	3.47233	0.943528	0
C10orf54 (VISTA)	HPLSYVAQR	0.373988	0.159593	0.211959	0.0706584	0.174297	0.0428293	0.0126726	0.0785242	0.238528	0.219608	0.231235	0.106681	0.16133	0.117006	0.0287771	0.245833	0.104915	0.0573887	0.055253	0.0661228	0.0284254	0.135313
